# Supplementary material for: Communication Intervention to Improve Young Adults’ Food Safety Practices: The Benefits of Using Congruent Framing
Source: Nutrients. 2025 Mar 6;17(5):928. doi: 10.3390/nu17050928 (PMC11901861; doi:10.3390/nu17050928)
Supplement: Supplementary file 1 [file nutrients-17-00928-s001.zip]

Archive with 1 entries (1 files):
- nutrients-3470741-supplementary.pdf
